# Supplementary material for: Faecal egg count reduction test, deep amplicon sequencing of isotype-1 β-tubulin gene and in ovo larval development assay reveal susceptibility to benzimidazoles of porcine nematodes Oesophagostomum spp. and Ascaris suum in outdoor-reared pigs in Germany
Source: Int J Parasitol Drugs Drug Resist. 2025 Aug 28;29:100612. doi: 10.1016/j.ijpddr.2025.100612 (PMC12444184; doi:10.1016/j.ijpddr.2025.100612)
Supplement: Multimedia component 1 [file mmc1.xlsx]

## Sheet: Tabelle1
Primer name	Direction – Forward/Reverse	Standard/Next-Gen Primer	Sequence 5ˈ-3ˈ
Beta_F1	Forward	Standard	TCTTGATGTAGTTCGCAAGGAAGCTGAAGGAT
Beta_F3	Forward	Standard	ACAATTGTTCCGTCCCGATAACTACGTGTTTG
Beta_R	Reverse	Standard	TGTGAGTTTCAGAGTGCGGAAGCAAATATCAT
Beta_Exon3-4_Ospp_F	Forward	Standard	CCCGATAACTACGTGTTTGGA
Beta_Exon3-4_Ospp_R	Reverse	Standard	CTTGGGTGACGGTACIAC
Beta_Exon5-6_Ospp_F	Forward	Standard	GTCTCGGACACTGTGGTAGAGCCATACAAT
Beta_Exon5-6_Ospp_R	Reverse	Standard	AATTGACCAGGGAAGCGAAGGCAAGTAGTT
Illumina_Beta_Exon3-4_Ospp_F_0N	Forward	Next-Gen	TCGTCGGCAGCGTCAGATGTGTATAAGAGACAGCCCGATAACTACGTGTTTGGA
Illumina_Beta_Exon3-4_Ospp_F_1N	Forward	Next-Gen	TCGTCGGCAGCGTCAGATGTGTATAAGAGACAGNCCCGATAACTACGTGTTTGGA
Illumina_Beta_Exon3-4_Ospp_F_2N	Forward	Next-Gen	TCGTCGGCAGCGTCAGATGTGTATAAGAGACAGNNCCCGATAACTACGTGTTTGGA
Illumina_Beta_Exon3-4_Ospp_F_3N	Forward	Next-Gen	TCGTCGGCAGCGTCAGATGTGTATAAGAGACAGNNNCCCGATAACTACGTGTTTGGA
Illumina_Beta_Exon3-4_Ospp_R_0N	Reverse	Next-Gen	GTCTCGTGGGCTCGGAGATGTGTATAAGAGACAGCTTGGGTGACGGTACIAC
Illumina_Beta_Exon3-4_Ospp_R_1N	Reverse	Next-Gen	GTCTCGTGGGCTCGGAGATGTGTATAAGAGACAGNCTTGGGTGACGGTACIAC
Illumina_Beta_Exon3-4_Ospp_R_2N	Reverse	Next-Gen	GTCTCGTGGGCTCGGAGATGTGTATAAGAGACAGNNCTTGGGTGACGGTACIAC
Illumina_Beta_Exon3-4_Ospp_R_3N	Reverse	Next-Gen	GTCTCGTGGGCTCGGAGATGTGTATAAGAGACAGNNNCTTGGGTGACGGTACIAC
Illumina_Beta_Exon5-6_Ospp_F_0N	Forward	Next-Gen	TCGTCGGCAGCGTCAGATGTGTATAAGAGACAGGTCTCGGACACTGTGGTAGAGCCATACAAT
Illumina_Beta_Exon5-6_Ospp_F_1N	Forward	Next-Gen	TCGTCGGCAGCGTCAGATGTGTATAAGAGACAGNGTCTCGGACACTGTGGTAGAGCCATACAAT
Illumina_Beta_Exon5-6_Ospp_F_2N	Forward	Next-Gen	TCGTCGGCAGCGTCAGATGTGTATAAGAGACAGNNGTCTCGGACACTGTGGTAGAGCCATACAAT
Illumina_Beta_Exon5-6_Ospp_F_3N	Forward	Next-Gen	TCGTCGGCAGCGTCAGATGTGTATAAGAGACAGNNNGTCTCGGACACTGTGGTAGAGCCATACAAT
Illumina_Beta_Exon5-6_Ospp_R_0N	Reverse	Next-Gen	GTCTCGTGGGCTCGGAGATGTGTATAAGAGACAGAAATTGACCAGGGAAGCGAAGGCAAGTAGTT
Illumina_Beta_Exon5-6_Ospp_R_1N	Reverse	Next-Gen	GTCTCGTGGGCTCGGAGATGTGTATAAGAGACAGNAATTGACCAGGGAAGCGAAGGCAAGTAGTT
Illumina_Beta_Exon5-6_Ospp_R_2N	Reverse	Next-Gen	GTCTCGTGGGCTCGGAGATGTGTATAAGAGACAGNNAATTGACCAGGGAAGCGAAGGCAAGTAGTT
Illumina_Beta_Exon5-6_Ospp_R_3N	Reverse	Next-Gen	GTCTCGTGGGCTCGGAGATGTGTATAAGAGACAGNNNAATTGACCAGGGAAGCGAAGGCAAGTAGTT
