# Supplementary material for: Faecal egg count reduction test, deep amplicon sequencing of isotype-1 β-tubulin gene and in ovo larval development assay reveal susceptibility to benzimidazoles of porcine nematodes Oesophagostomum spp. and Ascaris suum in outdoor-reared pigs in Germany
Source: Int J Parasitol Drugs Drug Resist. 2025 Aug 28;29:100612. doi: 10.1016/j.ijpddr.2025.100612 (PMC12444184; doi:10.1016/j.ijpddr.2025.100612)
Supplement: Multimedia component 2 [file mmc2.zip › Data-S2_Idtaxa-Ref-Sequences_Amplicon-A.fas]

>Root;Eukaryota;Metazoa;Nematoda;Chromadorea;Strongylida;Chabertiidae;Oesophagostomum;Oesophagostomum_spp
cagtccggtgcaggaaacaactgggcgaagggtcactacacagaaggagctgagctcgttgataatgttcttgatgtagttcgcaaggaagctgaaggatgcgattgtctccaggtgagtattcgaagtgttaagattttagcttaatgtttattaaactttcttgcagggcttccaattgactcactcgcttggaggaggtaccggctcgggtatgggaactctcctcatctcaaagatccgtgaggaatacccagacagaatcatgtcctcattctcc
>Root;Eukaryota;Metazoa;Nematoda;Chromadorea;Strongylida;Chabertiidae;Oesophagostomum;Oesophagostomum_spp
cagtccggtgcaggaaacaactgggcgaagggtcactacactgaaggagctgagctcgttgataatgttcttgatgtagttcgcaaggaagctgaaggatgtgactgtctccaagtgagtatttgaagtgttaagattttagctcattgtttattaatcgttcttgcagggcttccaattgactcactcgcttggaggaggtaccggctcgggtatgggaactctcctcatctcaaagatccgtgaggaatacccagacagaatcatgtcctcattctcc
>Root;Eukaryota;Metazoa;Nematoda;Chromadorea;Strongylida;Chabertiidae;Oesophagostomum;Oesophagostomum_spp
cagtccggtgcaggaaacaactgggcgaaaggtcactacactgaaggagctgagctcgttgataatgttcttgatgtagttcgcaaggaagctgaaggatgtgactgtctccaagtgagtatttgaagtgttaagattttagctcattgtttattaatcgttcttgcagggcttccaattgactcactcgcttggaggaggtaccggctcgggtatgggaactctcctcatctcaaagatccgtgaggaatacccagacagaatcatgtcctcattctcc
>Root;Eukaryota;Metazoa;Nematoda;Chromadorea;Strongylida;Chabertiidae;Oesophagostomum;Oesophagostomum_spp
cagtccggtgcaggaaacaactgggcgaagggtcactacactgaaggagctgagctcgttgataatgttcttgatgtagttcgcaaggaagctgaaggatgtgactgtctccaagtgagtatttgaagtgttaagattttagctcattgtttattaatcgttcttgcagggcttccaattgactcactcgcttggaggaggtaccggctcgggtatgggaactctcctcatctcgaagatccgtgaggaatacccagacagaatcatgtcctcattctcc
>Root;Eukaryota;Metazoa;Nematoda;Chromadorea;Strongylida;Chabertiidae;Oesophagostomum;Oesophagostomum_spp
cagtccggtgcaggaaacaactgggcgaagggtcactacactgaaggagctgagctcgttgataatgttcttgatgtagttcgcaaggaagctgaaggatgcgactgtctccaagtgagtaattaaagttaagatttctgcttcttgtttattaatcatctcttgcagggcttccaattgactcactcgcttggaggaggtaccggctcgggtatgggaactctcctcatctcaaagatccgtgaggaatacccagacagaatcatgtcctcattctcc
>Root;Eukaryota;Metazoa;Nematoda;Chromadorea;Strongylida;Chabertiidae;Oesophagostomum;Oesophagostomum_spp
cagtccggtgcaggaaacaactgggcgaagggtcactacactgaaggagctgagctcgttgataatgttcttgatgtagttcgcaaggaagctgaaggatgcgactgtctccaagtgagtatttaaagttaagatttttgcttctttttaaactaacctttcttgcagggcttccaattgactcactcgcttggaggaggtaccggctcgggtatgggaactctcctcatctcgaagatccgtgaggatacccagacagaatcatgtcctcattctcc
>Root;Eukaryota;Metazoa;Nematoda;Chromadorea;Strongylida;Chabertiidae;Oesophagostomum;Oesophagostomum_quadrispinulatum
cagtccggtgcaggaaacaactgggcgaagggtcactacactgaaggagctgagctcgttgataatgttcttgatgtagttcgcaaggaagctgaaggatgcgactgtctccaagtgagtatttgaagtgttaagattttagctcattgtttattaatcgttcttgcagggcttccaattgactcactcgctcggaggaggtaccggctcgggtatgggaactctcctcatctcaaagatccgtgaggaataccctgacagaattatgtcctcattctcc
