# Supplementary material for: Faecal egg count reduction test, deep amplicon sequencing of isotype-1 β-tubulin gene and in ovo larval development assay reveal susceptibility to benzimidazoles of porcine nematodes Oesophagostomum spp. and Ascaris suum in outdoor-reared pigs in Germany
Source: Int J Parasitol Drugs Drug Resist. 2025 Aug 28;29:100612. doi: 10.1016/j.ijpddr.2025.100612 (PMC12444184; doi:10.1016/j.ijpddr.2025.100612)
Supplement: Multimedia component 3 [file mmc3.zip]

Archive with 1 entries (1 files):
- Data-S3_Idtaxa-Ref-Sequences_Amplicon-B.fas
