# Supplementary material for: Faecal egg count reduction test, deep amplicon sequencing of isotype-1 β-tubulin gene and in ovo larval development assay reveal susceptibility to benzimidazoles of porcine nematodes Oesophagostomum spp. and Ascaris suum in outdoor-reared pigs in Germany
Source: Int J Parasitol Drugs Drug Resist. 2025 Aug 28;29:100612. doi: 10.1016/j.ijpddr.2025.100612 (PMC12444184; doi:10.1016/j.ijpddr.2025.100612)
Supplement: Multimedia component 3 [file mmc3.zip › Data-S3_Idtaxa-Ref-Sequences_Amplicon-B.fas]

>Root;Eukaryota;Metazoa;Nematoda;Chromadorea;Strongylida;Chabertiidae;Oesophagostomum;Oesophagostomum_spp
gccactctttccgttcaccagctggttgagaatacagatgagactttctgcatcgataatgaagctttgtatgatatttgcttccgcactctaaaactcacaaatccaacttatggagatctgaatcatctcggtaagcgaggaaataacattagtgatctttttcgagtatatgcacatgtatacatcggcttttagtgtctgtaactatgtctggtgt
>Root;Eukaryota;Metazoa;Nematoda;Chromadorea;Strongylida;Chabertiidae;Oesophagostomum;Oesophagostomum_spp
gccactctttccgttcaccagctggttgagaatacagatgagactttctgcatcgataatgaagctttgtatgatatttgcttccgcactctaaaactcacaaatccaacttatggagatctgaatcatctcggtaagcgaggaaataacattagtgatctttttcgagtatatgcacatatgcacatgtatacatcggcttttagtgtctgtaactatgtctggtgt
>Root;Eukaryota;Metazoa;Nematoda;Chromadorea;Strongylida;Chabertiidae;Oesophagostomum;Oesophagostomum_spp
gccactctttctgttcaccagttggtcgagaatacagatgagactttctgcatcgataatgaagctttgtatgatatttgcttccgcactctgaaactcacaaacccaacttatggagatctgaatcatctcggtgagcgaggaaatagcatttgtagtaattttttcgaacatatttacacatatatcaaattctagtgtctgtaactatgtctggtgt
>Root;Eukaryota;Metazoa;Nematoda;Chromadorea;Strongylida;Chabertiidae;Oesophagostomum;Oesophagostomum_spp
gccactctttccgttcaccagttggtcgagaatacagatgagactttctgcatcgataatgaagctttgtatgatatttgcttccgcactctaaaactcacaaatccaacttatggagatctgaatcatctcggtaagcgaggaaataacattagtgatctttttcgagtatatgcacatgtatacatcggcttttagtgtctgtaactatgtctggtgt
>Root;Eukaryota;Metazoa;Nematoda;Chromadorea;Strongylida;Chabertiidae;Oesophagostomum;Oesophagostomum_spp
gccactctttccgttcaccagctggttgagaatacagatgagactttctgcatcgataatgaagctttgtatgatatttgcttccgcactctaaaactcacaaatccaacttatggagatctgaatcatctcggtaagcgaggaaataacattagtgatctttttcgagtatatgcacatatgcacatatatacatcggcttttagtgtctgtaactatgtctggtgt
>Root;Eukaryota;Metazoa;Nematoda;Chromadorea;Strongylida;Chabertiidae;Oesophagostomum;Oesophagostomum_spp
gccactctttccgttcaccagctggttgagaatacagatgagactttctgcatcgataatgaagctttgtatgatatttgcttccgcactctgaaactcacaaatccaacttatggagatctgaatcatctcggtaagcgaggaaataacattagtgatctttttcgagtatatgcacatatgcacatgtatacatcggcttttagtgtctgtaactatgtctggtgt
>Root;Eukaryota;Metazoa;Nematoda;Chromadorea;Strongylida;Chabertiidae;Oesophagostomum;Oesophagostomum_spp
gccactctttccgttcaccagctggtcgagaatacagatgagactttctgcatcgataatgaagctttgtatgatatttgcttccgcactctgaaactcacaaatccaacttacggagatctgaatcatctcggtgagcgaggaaatagcactagtaataatcttttttgaacatatatatcgaattttagtgtctgtaactatgtctggtgt
>Root;Eukaryota;Metazoa;Nematoda;Chromadorea;Strongylida;Chabertiidae;Oesophagostomum;Oesophagostomum_quadrispinulatum
gctactctttccgttcaccaattggttgagaatacagacgagaccttctgcatcgataatgaagctttgtatgatatttgcttccgcactctgaaactcacaaaccccacttatggagatctgaatcatctcggtaagtgaagaaggttgcgctagtaatcttcttcgaatatgtatacatttatctgttgaatttcagtgtctgtaactatgtctggtgt
>Root;Eukaryota;Metazoa;Nematoda;Chromadorea;Strongylida;Chabertiidae;Oesophagostomum;Oesophagostomum_sp
GCCACTCTTTCTGTTCACCAGCTGGTCGAGAATACAGATGAAACTTTCTGCATCGATAATGAAGCTTTGTATGATATTTGCTTCCGCACTCTGAAACTCACAAACCCAACTTATGGAGATCTGAATCATCTCGGTGAGCGAGGAAATAACATTATTAGTAATATTTTTTGAATATATATATATATATACATATATACATCGGCTTTTAGTGTCTGTAACTATGTCTGGTGT
>Root;Eukaryota;Metazoa;Nematoda;Chromadorea;Strongylida;Chabertiidae;Oesophagostomum;Oesophagostomum_spp
GCCACTCTTTCTGTTCACCAGCTGGTCGAGAATACAGATGAGACTTTCTGCATCGATAATGAAGCTTTGTATGATATTTGCTTCCGCACTCTGAAACTCACAAACCCAACTTATGGAGATCTGAATCATCTCGGTGAGCGAGGAAATAACATTTGTAGTAATTTTTTCGAACATATTTACACATATATCAAATTCTAGTGTCTGTAACTATGTCTGGTGT
>Root;Eukaryota;Metazoa;Nematoda;Chromadorea;Strongylida;Chabertiidae;Oesophagostomum;Oesophagostomum_sp
GCCACTCTTTCTGTTCACCAGCTGGTCGAGAATACAGATGAAACTTTCTGCATCGATAATGAAGCTTTGTATGATATTTGCTTCCGCACTCTGAAACTCACAAACCCAACTTATGGAGATCTGAATCATCTCGGTGAGCGAGGAAATAACATTATTAGTAATATTTTTTGAATATATATATATATACATATATACATCGGCTTTTAGTGTCTGTAACTATGTCTGGTGT
>Root;Eukaryota;Metazoa;Nematoda;Chromadorea;Strongylida;Chabertiidae;Oesophagostomum;Oesophagostomum_sp
GCCACTCTTTCTGTTCACCAGTTGGTCGAGAATACAGATGAGACTTTCTGCATCGATAATGAAGCTTTGTATGATATTTGCTTCCGCACTCTGAAACTCACAAACCCAACTTATGGAGATCTGAATCATCTCGGTGAGCGAGGAAATAGCATTAGTAATAATCTTTTTTGAACACACATATATATGGAATTTTAGTGTCTGTAACTATGTCTGGTGT
>Root;Eukaryota;Metazoa;Nematoda;Chromadorea;Strongylida;Chabertiidae;Oesophagostomum;Oesophagostomum_sp
GCCACTCTTTCTGTTCACCAGCTGGTCGAGAATACAGATGAGACTTTCTGCATCGATAATGAAGCTTTGTATGATATTTGCTTCCGCACTCTGAAACTCACAAACCCAACTTATGGAGATCTGAATCATCTCGGTGAGCGAGGAAATAACATTATTAGTAATCTTTTTTCGAATATATGTACACATATACATCGGCTTTTAGTGTCTGTAACTATGTCTGGTGT
>Root;Eukaryota;Metazoa;Nematoda;Chromadorea;Strongylida;Chabertiidae;Oesophagostomum;Oesophagostomum_sp
GCCACTCTTTCTGTTCACCAGCTGGTCGAGAATACAGATGAGACTTTCTGCATCGATAATGAAGCTTTGTATGATATTTGCTTCCGCACTCTGAAACTCACAAACCCAACTTACGGAGATCTGAATCATCTCGGTGAGCGAGGAAATAATATTTGTAGTAATTTTTTTTCGAACAAATATACACATATATCAAATTCTAGTGTCTGTAACTATGTCTGGTGT
>Root;Eukaryota;Metazoa;Nematoda;Chromadorea;Strongylida;Chabertiidae;Oesophagostomum;Oesophagostomum_quadrispinulatum
GCTACTCTTTCCGTTCACCAATTGGTCGAGAATACAGATGAGACCTTCTGCATCGATAATGAAGCTTTGTATGATATTTGCTTCCGCACTCTGAAACTCACAAACCCCACTTATGGAGATCTGAATCATCTCGGTGAGTGAAGAAGGTTGCGCTAGTAATCTTCTTCGAATATGTATACATTTATCTGTTGAATTTCAGTGTCTGTAACTATGTCTGGTGT
>Root;Eukaryota;Metazoa;Nematoda;Chromadorea;Strongylida;Chabertiidae;Oesophagostomum;Oesophagostomum_sp
GCCACTCTTTCTGTTCACCAGCTGGTCGAGAATACAGATGAGACTTTCTGCATCGATAATGAAGCTTTGTATGATATTTGCTTCCGCACTCTGAAACTCACAAACCCAACTTACGGAGATCTGAATCATCTCGGTGAGCGAGGAAATAATATTTGTAGTAATTTTTTTCGAACAAATATACACATATATCAAATTCTAGTGTCTGTAACTATGTCTGGTGT
>Root;Eukaryota;Metazoa;Nematoda;Chromadorea;Strongylida;Chabertiidae;Oesophagostomum;Oesophagostomum_quadrispinulatum
GCTACTCTTTCCGTTCACCAATTGGTCGAGAATACAGATGAGACCTTCTGCATCGATAATGAAGCTTTGTATGATATTTGCTTCCGCACTCTGAAACTCACAAACCCCACTTATGGAGATCTGAATCATCTCGGTAAGTGAAGAAGGTTGCGCTAGTAATCTTCTTCGAATATGTATACATTTATCTGTTGAATTTCAGTGTCTGTAACTATGTCTGGTGT
>Root;Eukaryota;Metazoa;Nematoda;Chromadorea;Strongylida;Chabertiidae;Oesophagostomum;Oesophagostomum_sp
GCCACTCTTTCTGTTCACCAGCTGGTCGAGAATACAGATGAGACTTTCTGCATCGATAATGAAGCTTTGTATGATATTTGCTTCCGCACTCTGAAACTCACAAATCCAACTTATGGAGATCTGAATCATCTCGGTGAGCGAGGAAATAACATTATTAGTAATATTTTTCGAATATATGTACATATATACATTGGCTTTTAGTGTCTGTAACTATGTCTGGTGT
>Root;Eukaryota;Metazoa;Nematoda;Chromadorea;Strongylida;Chabertiidae;Oesophagostomum;Oesophagostomum_quadrispinulatum
GCTACTCTTTCCGTTCACCAATTGGTCGAGAATACAGATGAGACCTTCTGCATCGATAATGAAGCTTTGTATGATATTTGCTTCCGCACTCTGAAACTCACAAACCCCACTTATGGAGATCTGAATCATCTCGGTAAGTGAAGAAGGTTGCGTTAGCAGTCTTCTTCGAATATGTGTACATTTATCTATTGAATTTCAGTGTCTGTAACTATGTCTGGTGT
>Root;Eukaryota;Metazoa;Nematoda;Chromadorea;Strongylida;Chabertiidae;Oesophagostomum;Oesophagostomum_sp
GCCACTCTTTCCGTTCACCAGCTGGTCGAGAATACAGATGAGACTTTCTGCATCGATAATGAAGCTTTGTACGATATTTGCTTCCGCACTCTGAAACTCACAAACCCAACTTATGGAGATCTGAATCATCTCGGTGAGTGAGGAAATAACATTAGTAATAATCTCTTTTGAACGTATATATCGAATTTTAGTGTCTGTAACTATGTCTGGTGT
>Root;Eukaryota;Metazoa;Nematoda;Chromadorea;Strongylida;Chabertiidae;Oesophagostomum;Oesophagostomum_sp
GCCACTCTTTCTGTTCACCAGCTGGTCGAGAATACAGATGAGACTTTCTGCATCGATAATGAAGCTTTGTATGATATTTGCTTCCGCACTCTGAAACTCACAAACCCAACTTATGGAGATCTGAATCATCTCGGTGAGCGAGGAAATAACATTATTAGTAATCTTTTTCCGAATATATGTACACATATACATCGGCTTTTAGTGTCTGTAACTATGTCTGGTGT
>Root;Eukaryota;Metazoa;Nematoda;Chromadorea;Strongylida;Chabertiidae;Oesophagostomum;Oesophagostomum_sp
GCCACTCTTTCCGTTCACCAGCTGGTCGAGAATACAGATGAGACTTTCTGCATCGATAATGAAGCTTTGTATGATATTTGCTTCCGCACTCTGAAACTCACAAACCCAACTTACGGAGATCTGAATCATCTCGGTGAGCGAGGAAATAACATAATAATCATTTTTCCAATGTATATATGTGTATGTATATGTCGAATTTTAGTGTCTGTAACTATGTCTGGTGT
>Root;Eukaryota;Metazoa;Nematoda;Chromadorea;Strongylida;Chabertiidae;Oesophagostomum;Oesophagostomum_quadrispinulatum
GCTACTCTTTCCGTTCACCAATTGGTTGAGAATACAGATGAGACCTTCTGCATCGATAATGAAGCTTTGTATGATATTTGCTTCCGCACTCTGAAACTCACAAACCCCACTTATGGAGATCTGAATCATCTCGGTGAGTGAAGAAGATTGCGCTAGTAATCTTCTTCGAATATGTGTACATTTATCTGTTGAATTTTAGTGTCTGTAACTATGTCTGGTGT
>Root;Eukaryota;Metazoa;Nematoda;Chromadorea;Strongylida;Chabertiidae;Oesophagostomum;Oesophagostomum_sp
GCCACTCTTTCTGTTCACCAGCTGGTCGAGAATACAGATGAGACTTTCTGCATCGATAATGAAGCTTTGTATGATATTTGCTTCCGCACTCTGAAACTCACAAACCCAACTTATGGAGATCTGAATCATCTCGGTGAGCAAGGAAATAACATAATAATCATTTTTTCCAATGTATATATGTGCATGTATATGTCGAATTTTAGTGTCTGTAACTATGTCTGGTGT
>Root;Eukaryota;Metazoa;Nematoda;Chromadorea;Strongylida;Chabertiidae;Oesophagostomum;Oesophagostomum_spp
GCCACTCTTTCCGTTCACCAGCTGGTCGAGAATACAGATGAGACTTTCTGCATCGATAATGAAGCTTTGTATGATATTTGCTTCCGCACTCTGAAACTCACAAACCCAACTTACGGAGATCTGAATCATCTCGGTAAGCGAGGAGATAGAATTAGTAATACCCTTTTTTGAACATATATAGCGAATTTTAGTGTCTGTAACTATGTCTGGTGT
>Root;Eukaryota;Metazoa;Nematoda;Chromadorea;Strongylida;Chabertiidae;Oesophagostomum;Oesophagostomum_sp
GCCACTCTTTCTGTTCACCAGCTGGTCGAGAATACAGATGAAACTTTCTGCATCGATAATGAAGCTTTGTATGATATTTGCTTCCGCACTCTGAAACTCACAAACCCAACTTATGGAGATCTGAATCATCTCGGTGAGCGAGGAAATAACATTATTAGTAATATTTTTTGAATATATATATATACACATATATACATCGGCTTTTAGTGTCTGTAACTATGTCTGGTGT
>Root;Eukaryota;Metazoa;Nematoda;Chromadorea;Strongylida;Chabertiidae;Oesophagostomum;Oesophagostomum_quadrispinulatum
GCTACTCTTTCCGTTCACCAATTGGTCGAGAATACAGATGAGACCTTCTGCATCGATAATGAAGCTTTGTATGATATTTGCTTCCGCACTCTGAAACTCACAAACCCCACTTATGGAGATCTGAATCATCTCGGTGAGTGAAGAAGGTTGCGCTAGTAATCTTCTTCGAATATGTATACATTTATCTGTTGAGTTTCAGTGTCTGTAACTATGTCTGGTGT
>Root;Eukaryota;Metazoa;Nematoda;Chromadorea;Strongylida;Chabertiidae;Oesophagostomum;Oesophagostomum_sp
GCCACTCTTTCCGTTCACCAGCTGGTCGAGAATACAGATGAGACTTTCTGCATCGATAATGAAGCTTTGTATGATATTTGCTTCCGCACTCTGAAACTCACAAATCCAACTTACGGAGATCTGAATCATCTCGGTGAGCGAGGAAATAGCACTAGTAATAATCTTTTTTGAACATATATATCGAATTTTAGTGTCTTTAACTATGTCTGGTGT
>Root;Eukaryota;Metazoa;Nematoda;Chromadorea;Strongylida;Chabertiidae;Oesophagostomum;Oesophagostomum_quadrispinulatum
GCTACTCTTTCCGTTCACCAACTGGTCGAGAATACAGATGAGACCTTCTGCATCGATAATGAAGCTTTGTATGATATTTGCTTCCGCACTCTGAAACTCACAAACCCCACTTATGGAGATCTGAATCATCTCGGTGAGTGAAGAAGGTTGCGCTAGTAATCTTCTTCGAATATATGTACGTTTATCTGTCGAATTTCAGTGTCTGTAACTATGTCTGGTGT
>Root;Eukaryota;Metazoa;Nematoda;Chromadorea;Strongylida;Chabertiidae;Oesophagostomum;Oesophagostomum_sp
GCCACTCTTTCTGTTCACCAGCTGGTCGAGAATACAGATGAGACTTTCTGCATCGATAATGAAGCTTTGTATGATATTTGCTTCCGCACTCTGAAACTCACAAACCCAACTTATGGAGATCTGAATCATCTCGGTGAGCGAGGAAATAACATAATAATCATTTTTCCAATGTATATATGTGTATGTATATGTCGAATTTTAGTGTCTGTAACTATGTCTGGTGT
>Root;Eukaryota;Metazoa;Nematoda;Chromadorea;Strongylida;Chabertiidae;Oesophagostomum;Oesophagostomum_sp
GCCACTCTTTCCGTTCACCAGCTGGTTGAGAATACAGATGAGACTTTCTGCATCGATAATGAGGCTTTGTATGATATTTGCTTCCGCACTCTGAAACTCACAAACCCAACTTATGGAGATCTGAATCATCTCGGTGAGCGAGGAAATAACATTTGTAGTAATTTTTTTCGAACATATATACACATATATCAAATTCTAGTGTCTGTAACTATGTCTGGTGT
>Root;Eukaryota;Metazoa;Nematoda;Chromadorea;Strongylida;Chabertiidae;Oesophagostomum;Oesophagostomum_sp
GCCACTCTTTCCGTTCACCAGCTGGTTGAGAATACAGATGAGACTTTCTGCATCGATAATGAAGCTTTGTATGATATTTGCTTCCGCACTCTAAAACTCACAAATCCAACTTATGGAGATCTGAATCATCTCGGTGAGCGAGGAAATAGCATTAGTAATAATCTTTTTTGAACACACATATATATGGAATTTTAGTGTCTGTAACTATGTCTGGTGT
>Root;Eukaryota;Metazoa;Nematoda;Chromadorea;Strongylida;Chabertiidae;Oesophagostomum;Oesophagostomum_sp
GCCACTCTTTCCGTTCACCAGCTGGTTGAGAATACAGATGAGACTTTCTGCATCGATAATGAAGCTTTGTATGATATTTGCTTCCGCACTCTGAAACTCACAAACCCAACTTATGGAGATCTGAATCATCTCGGTGAGTGAAGAAATAACATTAGTAATAATCTTTTTTGAACGTATATATCGAATTTTAGTGTCTGTAACTATGTCTGGTGT
>Root;Eukaryota;Metazoa;Nematoda;Chromadorea;Strongylida;Chabertiidae;Oesophagostomum;Oesophagostomum_spp
GCCACTCTTTCCGTTCACCAACTGGTTGAGAATACAGATGAGACTTTCTGCATCGATAATGAAGCTTTGTATGATATTTGCTTCCGCACTCTGAAACTCACAAACCCAACTTATGGAGATCTGAATCATCTCGGTGAGCGAGGAAATAACATTTGTAGTAATTTTTTCGAACATATTTACACATATATGAAATTCTAGTGTCTGTAACTATGTCTGGTGT
