# Supplementary material for: Faecal egg count reduction test, deep amplicon sequencing of isotype-1 β-tubulin gene and in ovo larval development assay reveal susceptibility to benzimidazoles of porcine nematodes Oesophagostomum spp. and Ascaris suum in outdoor-reared pigs in Germany
Source: Int J Parasitol Drugs Drug Resist. 2025 Aug 28;29:100612. doi: 10.1016/j.ijpddr.2025.100612 (PMC12444184; doi:10.1016/j.ijpddr.2025.100612)
Supplement: Multimedia component 4 [file mmc4.xlsx]

## Sheet: EPG-data
Farm	Age group	Visit_A	Visit_B	Treatment	preStrongyles	postStrongyles	preAscaris	postAscaris
1	piglets	2022-02-15			0		0
1	piglets	2022-02-15			0		0
1	piglets	2022-02-15			0		0
1	piglets	2022-02-15			0		0
1	piglets	2022-02-15			0		0
1	piglets	2022-02-15			0		0
1	piglets	2022-02-15			0		0
1	piglets	2022-02-15			0		0
1	piglets	2022-02-15			0		0
1	piglets	2022-02-15			0		0
1	piglets	2022-02-15			0		0
1	piglets	2022-02-15			0		0
1	piglets	2022-02-15			0		0
1	piglets	2022-02-15			0		0
1	piglets	2022-02-15			0		0
1	piglets	2022-02-15			0		0
1	piglets	2022-02-15			0		0
1	piglets	2022-02-15			0		0
1	fatteners	2022-02-15			0		0
1	fatteners	2022-02-15			0		0
1	fatteners	2022-02-15			0		0
1	fatteners	2022-02-15			0		0
1	fatteners	2022-02-15			0		0
1	fatteners	2022-02-15			0		0
1	fatteners	2022-02-15			0		0
1	fatteners	2022-02-15	2022-03-02	2022-02-16	0	0	18	0
1	fatteners	2022-02-15			0		0
1	fatteners	2022-02-15			0		0
1	fatteners	2022-02-15			0		0
1	fatteners	2022-02-15			0		0
1	fatteners	2022-02-15			0		0
1	fatteners	2022-02-15			0		0
1	fatteners	2022-02-15			0		0
1	fatteners	2022-02-15			0		0
1	fatteners	2022-02-15			0		0
1	fatteners	2022-02-15	2022-03-02	2022-02-16	0	0	1	0
1	fatteners	2022-02-15			0		0
1	fatteners	2022-02-15			0		0
1	fatteners	2022-02-15			0		0
1	adults	2022-02-15			0		0
1	adults	2022-02-15			0		0
1	adults	2022-02-15			0		0
1	adults	2022-02-15			0		0
1	adults	2022-02-15			0		0
1	adults	2022-02-15			0		0
1	adults	2022-02-15			0		0
1	adults	2022-02-15			0		0
1	adults	2022-02-15			0		0
2.1	fatteners	2022-02-01	2022-02-11	2022-02-01			10	9
2.1	fatteners	2022-02-01	2022-02-11	2022-02-01			1	1
2.1	fatteners	2022-02-01	2022-02-11	2022-02-01			4	12
2.1	fatteners	2022-02-01	2022-02-11	2022-02-01			1	2
2.1	fatteners	2022-02-01	2022-02-11	2022-02-01			164	10
2.1	fatteners	2022-02-01	2022-02-11	2022-02-01			4	0
2.1	fatteners	2022-02-01	2022-02-11	2022-02-01			3	0
2.1	fatteners	2022-02-01	2022-02-11	2022-02-01			2	0
2.1	fatteners	2022-02-01	2022-02-11	2022-02-01			2	0
2.1	fatteners	2022-02-01	2022-02-11	2022-02-01			0	0
2.1	fatteners	2022-02-01	2022-02-11	2022-02-01			0	0
2.1	fatteners	2022-02-01	2022-02-11	2022-02-01			0	0
2.1	fatteners	2022-02-01	2022-02-11	2022-02-01			0	2
2.1	fatteners	2022-02-01	2022-02-11	2022-02-01			0	0
2.1	fatteners	2022-02-01	2022-02-11	2022-02-01			0	2
2.1	fatteners	2022-02-01	2022-02-11	2022-02-01			0	0
2.1	fatteners	2022-02-01	2022-02-11	2022-02-01			0	2
2.1	fatteners	2022-02-01	2022-02-11	2022-02-01			0	1
2.1	fatteners	2022-02-01	2022-02-11	2022-02-01			0	0
2.1	fatteners	2022-02-01	2022-02-11	2022-02-01			0	0
2.1	fatteners	2022-02-01	2022-02-11	2022-02-01			0	0
2.1	fatteners	2022-02-01	2022-02-11	2022-02-01			0	0
2.1	fatteners	2022-02-01	2022-02-11	2022-02-01			0	0
2.1	fatteners	2022-02-01	2022-02-11	2022-02-01			0	0
2.1	fatteners	2022-02-01	2022-02-11	2022-02-01			0	0
2.1	fatteners	2022-02-01	2022-02-11	2022-02-01			0	0
2.1	fatteners	2022-02-01	2022-02-11	2022-02-01			94	0
2.1	fatteners	2022-02-01	2022-02-11	2022-02-01			1	1
2.1	fatteners	2022-02-01	2022-02-11	2022-02-01			0	2
2.1	fatteners	2022-02-01	2022-02-11	2022-02-01			0	0
2.2	fatteners	2022-11-07	2022-11-21	2022-11-08	78	0	0	0
2.2	fatteners	2022-11-07	2022-11-21	2022-11-08	143	0	0	0
2.2	fatteners	2022-11-07	2022-11-21	2022-11-08	28	0	0	0
2.2	fatteners	2022-11-07	2022-11-21	2022-11-08	375	1	0	0
2.2	fatteners	2022-11-07	2022-11-21	2022-11-08	147	0	0	0
2.2	fatteners	2022-11-07	2022-11-21	2022-11-08	528	0	0	2
2.2	fatteners	2022-11-07	2022-11-21	2022-11-08	101	0	0	0
2.2	fatteners	2022-11-07	2022-11-21	2022-11-08	87	0	0	0
2.2	fatteners	2022-11-07	2022-11-21	2022-11-08	114	0	0	1
2.2	fatteners	2022-11-07	2022-11-21	2022-11-08	148	0	0	0
2.2	fatteners	2022-11-07	2022-11-21	2022-11-08	52		0
2.2	fatteners	2022-11-07	2022-11-21	2022-11-08	73		0
2.2	fatteners	2022-11-07	2022-11-21	2022-11-08	187	0	0	0
2.2	fatteners	2022-11-07	2022-11-21	2022-11-08	20	0	0	0
2.2	fatteners	2022-11-07	2022-11-21	2022-11-08	128		0
2.2	fatteners	2022-11-07	2022-11-21	2022-11-08	24		0
2.2	fatteners	2022-11-07	2022-11-21	2022-11-08	86	0	0	0
2.2	fatteners	2022-11-07	2022-11-21	2022-11-08	584	0	0	0
2.2	fatteners	2022-11-07	2022-11-21	2022-11-08	137	0	0	0
2.2	fatteners	2022-11-07	2022-11-21	2022-11-08	806	0	138	0
2.2	fatteners	2022-11-07	2022-11-21	2022-11-08	15	0	0	0
2.2	fatteners	2022-11-07	2022-11-21	2022-11-08	17	0	0	0
2.2	fatteners	2022-11-07	2022-11-21	2022-11-08	68	0	0	0
2.2	fatteners	2022-11-07	2022-11-21	2022-11-08	270		0
2.2	fatteners	2022-11-07	2022-11-21	2022-11-08	223	0	0	0
2.2	fatteners	2022-11-07	2022-11-21	2022-11-08	131	0	0	0
2.2	fatteners	2022-11-07	2022-11-21	2022-11-08	700		1
3	piglets	2022-02-23	2022-03-09	2022-02-24	0		1
3	piglets	2022-02-23	2022-03-09	2022-02-24	0		3
3	piglets	2022-02-23	2022-03-09	2022-02-24	0		2
3	piglets	2022-02-23	2022-03-09	2022-02-24	0	0	1	0
3	piglets	2022-02-23	2022-03-09	2022-02-24	0		2
3	piglets	2022-02-23	2022-03-09	2022-02-24	0	0	2	0
3	piglets	2022-02-23	2022-03-09	2022-02-24	0		4
3	piglets	2022-02-23	2022-03-09	2022-02-24	6	0	1089	2
3	piglets	2022-02-23	2022-03-09	2022-02-24	2	0	273	0
3	piglets	2022-02-23	2022-03-09	2022-02-24	0	0	1	1
3	piglets	2022-02-23	2022-03-09	2022-02-24	1		2
3	piglets	2022-02-23	2022-03-09	2022-02-24	2		1
3	piglets	2022-02-23	2022-03-09	2022-02-24	0		0
3	piglets	2022-02-23	2022-03-09	2022-02-24	0		0
3	piglets	2022-02-23	2022-03-09	2022-02-24	3		341
3	piglets	2022-02-23	2022-03-09	2022-02-24	34	0	215	0
3	piglets	2022-02-23	2022-03-09	2022-02-24	3	0	1	0
3	piglets	2022-02-23	2022-03-09	2022-02-24	0		710
3	piglets	2022-02-23	2022-03-09	2022-02-24	239	0	1101	0
3	piglets	2022-02-23	2022-03-09	2022-02-24	1		4
3	piglets	2022-02-23	2022-03-09	2022-02-24	0		895
3	piglets	2022-02-23	2022-03-09	2022-02-24	2		1
3	piglets	2022-02-23	2022-03-09	2022-02-24	4		4
3	piglets	2022-02-23	2022-03-09	2022-02-24	0		2
3	piglets	2022-02-23	2022-03-09	2022-02-24	0		1
3	piglets	2022-02-23	2022-03-09	2022-02-24	0		0
3	piglets	2022-02-23	2022-03-09	2022-02-24	0		0
3	piglets	2022-02-23	2022-03-09	2022-02-24	0		2
3	piglets	2022-02-23	2022-03-09	2022-02-24	0	0	0	0
3	piglets	2022-02-23	2022-03-09	2022-02-24	81	0	731	2
3	adults	2022-02-23			2108		0
3	adults	2022-02-23			2076		0
3	adults	2022-02-23			1556		0
3	adults	2022-02-23			364		0
3	adults	2022-02-23			26		0
3	adults	2022-02-23			272		0
3	adults	2022-02-23			824		0
3	adults	2022-02-23			1056		0
3	adults	2022-02-23			2544		0
3	adults	2022-02-23			1000		0
3	adults	2022-02-23			764		0
3	adults	2022-02-23			164		0
4	adults	2022-03-24			1		0
4	adults	2022-03-24			0		0
4	adults	2022-03-24			0		0
4	adults	2022-03-24			0		71
4	adults	2022-03-24			0		4
4	adults	2022-03-24			0		0
4	adults	2022-03-24			0		0
4	adults	2022-03-24			0		42
4	adults	2022-03-24			0		26
4	adults	2022-03-24			0		0
4	adults	2022-03-24			0		0
4	adults	2022-03-24			0		0
4	adults	2022-03-24			0		0
4	piglets	2022-04-28			0		0
4	piglets	2022-04-28			0		0
4	piglets	2022-04-28			0		0
4	piglets	2022-04-28			0		0
4	piglets	2022-04-28			0		0
4	piglets	2022-04-28			0		0
4	piglets	2022-04-28			0		0
4	piglets	2022-04-28			0		0
4	piglets	2022-04-28			1		0
4	piglets	2022-04-28			0		0
4	piglets	2022-04-28			0		0
4	piglets	2022-04-28			0		0
4	piglets	2022-04-28			0		0
4	piglets	2022-04-28			0		0
4	piglets	2022-04-28			0		0
4	piglets	2022-04-28			0		0
4	piglets	2022-04-28			0		0
4	piglets	2022-04-28			0		0
4	piglets	2022-04-28			0		0
4	piglets	2022-04-28			0		0
4	piglets	2022-04-28			0		0
4	piglets	2022-04-28			0		1
4	piglets	2022-04-28			0		0
4	piglets	2022-04-28			1		0
4	piglets	2022-04-28			0		0
4	piglets	2022-04-28			0		0
4	piglets	2022-04-28			0		0
4	piglets	2022-04-28			0		0
4	fatteners	2022-03-09			0		0
4	fatteners	2022-03-09			0		0
4	fatteners	2022-03-09			0		0
4	fatteners	2022-03-09			0		0
4	fatteners	2022-03-09			0		0
4	fatteners	2022-03-09			0		0
4	fatteners	2022-03-09			0		0
4	fatteners	2022-03-09			0		0
4	fatteners	2022-03-09			0		0
4	fatteners	2022-03-09			0		0
4	fatteners	2022-03-09			0		0
4	fatteners	2022-03-09			0		0
4	fatteners	2022-03-09			0		0
4	fatteners	2022-03-09			0		0
4	fatteners	2022-03-09			0		0
4	fatteners	2022-03-09			0		0
4	fatteners	2022-03-09			0		0
4	fatteners	2022-03-09			0		0
4	fatteners	2022-03-09			0		0
4	fatteners	2022-03-09			0		0
4	fatteners	2022-03-09			0		0
4	fatteners	2022-03-09			0		0
4	fatteners	2022-03-09			0		0
4	fatteners	2022-03-09			0		0
4	fatteners	2022-03-09			0		0
4	fatteners	2022-03-09			0		0
4	fatteners	2022-03-09			0		0
4	fatteners	2022-03-09			0		0
4	fatteners	2022-03-09			0		0
4	fatteners	2022-03-09			0		0
4	fatteners	2022-03-09			0		0
5	fatteners	2022-05-17	2022-05-30	2022-05-18	8		0
5	fatteners	2022-05-17	2022-05-30	2022-05-18	84	0	205	0
5	fatteners	2022-05-17	2022-05-30	2022-05-18	33	0	1	0
5	fatteners	2022-05-17	2022-05-30	2022-05-18	90		0
5	fatteners	2022-05-17	2022-05-30	2022-05-18	81		1
5	fatteners	2022-05-17	2022-05-30	2022-05-18	20	0	0	0
5	fatteners	2022-05-17	2022-05-30	2022-05-18	39	0	0	0
5	fatteners	2022-05-17	2022-05-30	2022-05-18	10		2
5	fatteners	2022-05-17	2022-05-30	2022-05-18	68	0	0	0
5	fatteners	2022-05-17	2022-05-30	2022-05-18	0		0
5	fatteners	2022-05-17	2022-05-30	2022-05-18	178	0	1	0
5	fatteners	2022-05-17	2022-05-30	2022-05-18	4		0
5	fatteners	2022-05-17	2022-05-30	2022-05-18	21	0	0	0
5	fatteners	2022-05-17	2022-05-30	2022-05-18	0	0	0	0
5	fatteners	2022-05-17	2022-05-30	2022-05-18	14	0	1	0
5	fatteners	2022-05-17	2022-05-30	2022-05-18	6	0	0	0
5	fatteners	2022-05-17	2022-05-30	2022-05-18	25		0
5	fatteners	2022-05-17	2022-05-30	2022-05-18	28		0
5	fatteners	2022-05-17	2022-05-30	2022-05-18	0	0	0	0
5	fatteners	2022-05-17	2022-05-30	2022-05-18	126	0	0	0
5	fatteners	2022-05-17	2022-05-30	2022-05-18	19	0	0	0
5	fatteners	2022-05-17	2022-05-30	2022-05-18	25		0
5	fatteners	2022-05-17	2022-05-30	2022-05-18	24	0	0	0
5	fatteners	2022-05-17	2022-05-30	2022-05-18	12		0
5	fatteners	2022-05-17	2022-05-30	2022-05-18	124	0	0	0
5	fatteners	2022-05-17	2022-05-30	2022-05-18	157	0	1	0
5	fatteners	2022-05-17	2022-05-30	2022-05-18	84	0	0	0
5	fatteners	2022-05-17	2022-05-30	2022-05-18	86		1
5	fatteners	2022-05-17	2022-05-30	2022-05-18	93		0
6	piglets	2022-05-17			1		0
6	piglets	2022-05-17			0		0
6	piglets	2022-05-17			0		0
6	piglets	2022-05-17			0		0
6	piglets	2022-05-17			0		0
6	piglets	2022-05-17			0		0
6	piglets	2022-05-17			0		0
6	piglets	2022-05-17			0		0
6	adults	2022-05-17			801		0
6	adults	2022-05-17			4092		0
6	adults	2022-05-17			376		1
6	adults	2022-05-17			817		0
6	adults	2022-05-17			108		0
6	adults	2022-05-17			656		0
6	adults	2022-05-17			1056		0
6	adults	2022-05-17			180		128
7	fatteners	2022-06-07	2022-06-21	2022-06-08	32	0	22	0
7	fatteners	2022-06-07	2022-06-21	2022-06-08	16	0	11	0
7	fatteners	2022-06-07	2022-06-21	2022-06-08	28	0	8	0
7	fatteners	2022-06-07	2022-06-21	2022-06-08	3		6
7	fatteners	2022-06-07	2022-06-21	2022-06-08	4		106
7	fatteners	2022-06-07	2022-06-21	2022-06-08	5	0	529	0
7	fatteners	2022-06-07	2022-06-21	2022-06-08	0	0	1	0
7	fatteners	2022-06-07	2022-06-21	2022-06-08	0		916
7	fatteners	2022-06-07	2022-06-21	2022-06-08	2	0	6496	0
7	fatteners	2022-06-07	2022-06-21	2022-06-08	48	0	10	0
7	fatteners	2022-06-07	2022-06-21	2022-06-08	4	0	2912	0
7	fatteners	2022-06-07	2022-06-21	2022-06-08	0	0	3	0
7	fatteners	2022-06-07	2022-06-21	2022-06-08	0	0	404	0
7	fatteners	2022-06-07	2022-06-21	2022-06-08	49	0	0	0
7	fatteners	2022-06-07	2022-06-21	2022-06-08	12	0	1608	0
7	fatteners	2022-06-07	2022-06-21	2022-06-08	260	0	116	0
7	fatteners	2022-06-07	2022-06-21	2022-06-08	0		564
7	fatteners	2022-06-07	2022-06-21	2022-06-08	4	0	307	0
7	fatteners	2022-06-07	2022-06-21	2022-06-08	2		4117
7	fatteners	2022-06-07	2022-06-21	2022-06-08	0	0	0	0
7	fatteners	2022-06-07	2022-06-21	2022-06-08	0	0	2196	0
7	fatteners	2022-06-07	2022-06-21	2022-06-08	3		5
7	fatteners	2022-06-07	2022-06-21	2022-06-08	1		4
7	fatteners	2022-06-07	2022-06-21	2022-06-08	0	0	8	0
7	fatteners	2022-06-07	2022-06-21	2022-06-08	0	0	0	0
7	fatteners	2022-06-07	2022-06-21	2022-06-08	4	0	293	0
7	fatteners	2022-06-07	2022-06-21	2022-06-08	0	0	198	0
7	fatteners	2022-06-07	2022-06-21	2022-06-08	48		1468
7	fatteners	2022-06-07	2022-06-21	2022-06-08	0	0	5	0
7	fatteners	2022-06-07	2022-06-21	2022-06-08	0	0	0	0
8	fatteners	2022-06-08	2022-06-21	2022-06-09	1	0	1	0
8	fatteners	2022-06-08	2022-06-21	2022-06-09	0	0	5596	0
8	fatteners	2022-06-08	2022-06-21	2022-06-09	18	0	8	0
8	fatteners	2022-06-08	2022-06-21	2022-06-09	0	0	0	0
8	fatteners	2022-06-08	2022-06-21	2022-06-09	7	0	761	0
8	fatteners	2022-06-08	2022-06-21	2022-06-09	1	0	0	0
8	fatteners	2022-06-08	2022-06-21	2022-06-09	0	0	0	0
8	fatteners	2022-06-08	2022-06-21	2022-06-09	2	0	375	0
8	fatteners	2022-06-08	2022-06-21	2022-06-09	0	0	4	0
8	fatteners	2022-06-08	2022-06-21	2022-06-09	0	0	0	0
8	fatteners	2022-06-08	2022-06-21	2022-06-09	4	0	0	0
8	fatteners	2022-06-08	2022-06-21	2022-06-09	16	0	0	0
8	fatteners	2022-06-08	2022-06-21	2022-06-09	0	0	0	0
8	fatteners	2022-06-08	2022-06-21	2022-06-09	0	0	0	0
8	fatteners	2022-06-08	2022-06-21	2022-06-09	5	0	0	0
8	fatteners	2022-06-08	2022-06-21	2022-06-09	0	0	0	0
8	fatteners	2022-06-08	2022-06-21	2022-06-09	15	0	1	0
8	fatteners	2022-06-08	2022-06-21	2022-06-09	0	0	0	0
8	fatteners	2022-06-08	2022-06-21	2022-06-09	4	0	0	0
9	piglets	2022-06-22	2022-07-04	2022-06-23	0	0	296	5
9	piglets	2022-06-22	2022-07-04	2022-06-23	0	0	0	1
9	piglets	2022-06-22	2022-07-04	2022-06-23	0	0	499	0
9	piglets	2022-06-22	2022-07-04	2022-06-23	0	0	260	0
9	piglets	2022-06-22	2022-07-04	2022-06-23	0	0	196	0
9	piglets	2022-06-22	2022-07-04	2022-06-23	0	0	41	2
9	piglets	2022-06-22	2022-07-04	2022-06-23	0	0	482	0
9	piglets	2022-06-22	2022-07-04	2022-06-23	0	0	0	0
9	piglets	2022-06-22	2022-07-04	2022-06-23	0	0	1	0
9	piglets	2022-06-22	2022-07-04	2022-06-23	0	0	54	0
9	piglets	2022-06-22	2022-07-04	2022-06-23	0	0	0	0
9	piglets	2022-06-22	2022-07-04	2022-06-23	0	0	0	0
9	piglets	2022-06-22	2022-07-04	2022-06-23	0	0	0	0
9	piglets	2022-06-22	2022-07-04	2022-06-23	0	0	582	0
9	piglets	2022-06-22	2022-07-04	2022-06-23	0		0
9	fatteners	2022-06-22	2022-07-04	2022-06-23	0	0	786	0
9	fatteners	2022-06-22	2022-07-04	2022-06-23	0		1234
9	fatteners	2022-06-22	2022-07-04	2022-06-23	0	0	8	5
9	fatteners	2022-06-22	2022-07-04	2022-06-23	0	0	951	0
9	fatteners	2022-06-22	2022-07-04	2022-06-23	0	0	7	6
9	fatteners	2022-06-22	2022-07-04	2022-06-23	0	0	896	0
9	fatteners	2022-06-22	2022-07-04	2022-06-23	0	0	1585	0
9	fatteners	2022-06-22	2022-07-04	2022-06-23	0	0	1	1
9	fatteners	2022-06-22	2022-07-04	2022-06-23	0	0	0	1
9	fatteners	2022-06-22	2022-07-04	2022-06-23	0	0	726	1
9	fatteners	2022-06-22	2022-07-04	2022-06-23	0	0	57	0
9	fatteners	2022-06-22	2022-07-04	2022-06-23	0		1046
9	fatteners	2022-06-22	2022-07-04	2022-06-23	0	0	1720	0
9	fatteners	2022-06-22	2022-07-04	2022-06-23	0	0	3	1
9	fatteners	2022-06-22	2022-07-04	2022-06-23	0	0	8	0
9	fatteners	2022-06-22	2022-07-04	2022-06-23	0	0	0	3
9	fatteners	2022-06-22	2022-07-04	2022-06-23	0	0	466	6
9	fatteners	2022-06-22	2022-07-04	2022-06-23	0	0	4	1
9	fatteners	2022-06-22	2022-07-04	2022-06-23	0	0	7	0
9	fatteners	2022-06-22	2022-07-04	2022-06-23	0	0	968	1
9	fatteners	2022-06-22	2022-07-04	2022-06-23	0	0	528	0
9	fatteners	2022-06-22	2022-07-04	2022-06-23	0	0	213	0
9	fatteners	2022-06-22	2022-07-04	2022-06-23	0	0	18	2
9	fatteners	2022-06-22	2022-07-04	2022-06-23	0	0	21	0
9	fatteners	2022-06-22	2022-07-04	2022-06-23	0	0	900	0
9	fatteners	2022-06-22	2022-07-04	2022-06-23	0	0	1074	2
9	fatteners	2022-06-22	2022-07-04	2022-06-23	0	0	279	0
9	fatteners	2022-06-22	2022-07-04	2022-06-23	0	0	6	0
9	fatteners	2022-06-22	2022-07-04	2022-06-23	0	0	2	0
9	adults	2022-06-22	2022-07-04	2022-06-23	0		0
9	adults	2022-06-22	2022-07-04	2022-06-23	0		0
9	adults	2022-06-22	2022-07-04	2022-06-23	0		0
9	adults	2022-06-22	2022-07-04	2022-06-23	0		0
9	adults	2022-06-22	2022-07-04	2022-06-23	0		0
9	adults	2022-06-22	2022-07-04	2022-06-23	0		0
10	piglets	2022-08-17	2022-08-29	2022-08-18	255	0	0	0
10	piglets	2022-08-17	2022-08-29	2022-08-18	0	0	0	0
10	piglets	2022-08-17	2022-08-29	2022-08-18	8	0	1	0
10	piglets	2022-08-17	2022-08-29	2022-08-18	72	0	0	0
10	piglets	2022-08-17	2022-08-29	2022-08-18	110	0	0	0
10	piglets	2022-08-17	2022-08-29	2022-08-18	3	0	0	0
10	piglets	2022-08-17	2022-08-29	2022-08-18	6	0	0	0
10	piglets	2022-08-17	2022-08-29	2022-08-18	61	0	0	0
10	piglets	2022-08-17	2022-08-29	2022-08-18	0	0	0	0
10	piglets	2022-08-17	2022-08-29	2022-08-18	0	0	0	0
10	piglets	2022-08-17	2022-08-29	2022-08-18	0	0	0	0
10	piglets	2022-08-17	2022-08-29	2022-08-18	0	0	0	0
10	piglets	2022-08-17	2022-08-29	2022-08-18	0	0	0	0
10	piglets	2022-08-17	2022-08-29	2022-08-18	0		0
10	piglets	2022-08-17	2022-08-29	2022-08-18	0	0	0	0
10	piglets	2022-08-17	2022-08-29	2022-08-18	0	0	0	0
10	piglets	2022-08-17	2022-08-29	2022-08-18	0		0
10	piglets	2022-08-17	2022-08-29	2022-08-18	253	0	0	0
10	piglets	2022-08-17	2022-08-29	2022-08-18	113	0	0	0
10	piglets	2022-08-17	2022-08-29	2022-08-18	49	0	0	0
10	piglets	2022-08-17	2022-08-29	2022-08-18	124	0	0	0
10	piglets	2022-08-17	2022-08-29	2022-08-18	72	0	0	0
10	piglets	2022-08-17	2022-08-29	2022-08-18	4		0
10	piglets	2022-08-17	2022-08-29	2022-08-18	35	0	0	0
10	piglets	2022-08-17	2022-08-29	2022-08-18	0	0	0	0
10	piglets	2022-08-17	2022-08-29	2022-08-18	0		0
10	piglets	2022-08-17	2022-08-29	2022-08-18	0	0	0	0
10	piglets	2022-08-17	2022-08-29	2022-08-18	0		0
10	piglets	2022-08-17	2022-08-29	2022-08-18	0	0	0	0
10	piglets	2022-08-17	2022-08-29	2022-08-18	0	0	0	0
10	adults	2022-08-17	2022-08-29	2022-08-18	190	0	0	0
10	adults	2022-08-17	2022-08-29	2022-08-18	1804	0	0	0
10	adults	2022-08-17	2022-08-29	2022-08-18	0		0
10	adults	2022-08-17	2022-08-29	2022-08-18	3172	5	0	0
10	adults	2022-08-17	2022-08-29	2022-08-18	337	0	0	0
10	adults	2022-08-17	2022-08-29	2022-08-18	1208	0	0	0
10	adults	2022-08-17	2022-08-29	2022-08-18	661	0	0	0
10	adults	2022-08-17	2022-08-29	2022-08-18	866		0
10	adults	2022-08-17	2022-08-29	2022-08-18	444	0	0	0
10	adults	2022-08-17	2022-08-29	2022-08-18	3	0	0	0
10	adults	2022-08-17	2022-08-29	2022-08-18	41	13	0	0
10	adults	2022-08-17	2022-08-29	2022-08-18	2	0	0	0
10	adults	2022-08-17	2022-08-29	2022-08-18	471		0
11	piglets	2022-10-18	2022-10-31	2022-10-18	4206	0	0	0
11	piglets	2022-10-18	2022-10-31	2022-10-18	3660		809
11	piglets	2022-10-18	2022-10-31	2022-10-18	3100	0	83	0
11	piglets	2022-10-18	2022-10-31	2022-10-18	4308	0	126	460
11	piglets	2022-10-18	2022-10-31	2022-10-18	5871	0	392	0
11	piglets	2022-10-18	2022-10-31	2022-10-18	1362	0	23	0
11	piglets	2022-10-18	2022-10-31	2022-10-18	4301	0	1076	0
11	piglets	2022-10-18	2022-10-31	2022-10-18	2673	0	4	0
11	piglets	2022-10-18	2022-10-31	2022-10-18	204	0	0	0
11	piglets	2022-10-18	2022-10-31	2022-10-18	216	0	0	0
11	adults	2022-10-18	2022-10-31	2022-10-18	2072		0
11	adults	2022-10-18	2022-10-31	2022-10-18	1423	0	0	0
11	adults	2022-10-18	2022-10-31	2022-10-18	4023	0	0	0
11	adults	2022-10-18	2022-10-31	2022-10-18	4520	0	0	0
12	piglets	2022-10-17			0		0
12	piglets	2022-10-17			0		0
12	piglets	2022-10-17			0		0
12	piglets	2022-10-17			0		0
12	piglets	2022-10-17			0		0
12	piglets	2022-10-17			0		0
12	piglets	2022-10-17			0		0
12	piglets	2022-10-17			0		0
12	piglets	2022-10-17			0		0
12	piglets	2022-10-17			0		0
12	piglets	2022-10-17			0		0
12	piglets	2022-10-17			0		0
12	piglets	2022-10-17			0		0
12	piglets	2022-10-17			0		0
12	piglets	2022-10-17			0		0
12	piglets	2022-10-17			0		0
12	piglets	2022-10-17			0		0
12	piglets	2022-10-17			0		0
12	piglets	2022-10-17			0		0
12	piglets	2022-10-17			0		0
12	piglets	2022-10-17			0		0
12	piglets	2022-10-17			0		0
12	piglets	2022-10-17			0		0
12	piglets	2022-10-17			0		0
12	piglets	2022-10-17			0		0
12	piglets	2022-10-17			0		0
12	piglets	2022-10-17			0		0
12	adults	2022-10-17			0		0
12	adults	2022-10-17			0		0
12	adults	2022-10-17			0		0
12	adults	2022-10-17			0		0
12	adults	2022-10-17			0		0
12	adults	2022-10-17			0		0
12	adults	2022-10-17			0		0
12	adults	2022-10-17			0		0
12	adults	2022-10-17			0		0
12	adults	2022-10-17			0		0
12	adults	2022-10-17			0		0
12	adults	2022-10-17			0		0
12	adults	2022-10-17			0		0
13	fatteners	2022-11-16		2022-11-17	1	0	8	4
13	fatteners	2022-11-16		2022-11-17	0	0	0	0
13	fatteners	2022-11-16		2022-11-17	0	0	1	1
13	fatteners	2022-11-16		2022-11-17	0	0	0	4
13	fatteners	2022-11-16		2022-11-17	0	0	0	0
13	fatteners	2022-11-16		2022-11-17	0	0	4	3
13	fatteners	2022-11-16		2022-11-17	0		5
13	fatteners	2022-11-16		2022-11-17	0	0	0	1
13	fatteners	2022-11-16		2022-11-17	0	0	2	1
13	fatteners	2022-11-16		2022-11-17	0	0	8	0
13	fatteners	2022-11-16		2022-11-17	0	0	2	0
13	fatteners	2022-11-16		2022-11-17	0	0	0	1
13	fatteners	2022-11-16		2022-11-17	0	0	0	0
13	fatteners	2022-11-16		2022-11-17	0	0	10	2
13	fatteners	2022-11-16		2022-11-17	0	0	852	0
13	fatteners	2022-11-16		2022-11-17	0	0	7	0
13	fatteners	2022-11-16		2022-11-17	0	0	0	0
13	fatteners	2022-11-16		2022-11-17	0	0	0	0
13	fatteners	2022-11-16		2022-11-17	0	0	7	0
13	fatteners	2022-11-16		2022-11-17	0		1
13	fatteners	2022-11-16		2022-11-17	0	0	4	4
13Zucht	piglets	2022-11-16			0		0
13Zucht	piglets	2022-11-16			0		0
13Zucht	piglets	2022-11-16			0		0
13Zucht	piglets	2022-11-16			0		0
13Zucht	piglets	2022-11-16			0		0
13Zucht	piglets	2022-11-16			0		0
13Zucht	piglets	2022-11-16			0		0
13Zucht	piglets	2022-11-16			0		0
13Zucht	piglets	2022-11-16			0		0
13Zucht	piglets	2022-11-16			0		0
13Zucht	piglets	2022-11-16			0		0
13Zucht	piglets	2022-11-16			0		0
13Zucht	piglets	2022-11-16			0		0
13Zucht	piglets	2022-11-16			0		0
13Zucht	piglets	2022-11-16			0		0
13Zucht	piglets	2022-11-16			0		0
13Zucht	piglets	2022-11-16			0		0
13Zucht	piglets	2022-11-16			0		0
13Zucht	piglets	2022-11-16			0		0
13Zucht	piglets	2022-11-16			0		0
13Zucht	piglets	2022-11-16			0		0
13Zucht	piglets	2022-11-16			0		0
13Zucht	piglets	2022-11-16			0		0
13Zucht	piglets	2022-11-16			0		0
13Zucht	piglets	2022-11-16			0		0
13Zucht	piglets	2022-11-16			0		0
13Zucht	piglets	2022-11-16			0		0
13Zucht	piglets	2022-11-16			0		0
13Zucht	piglets	2022-11-16			0		0
13Zucht	piglets	2022-11-16			0		0
13Zucht	adults	2022-11-16			0		0
13Zucht	adults	2022-11-16			0		0
13Zucht	adults	2022-11-16			0		0
13Zucht	adults	2022-11-16			0		0
13Zucht	adults	2022-11-16			0		0
13Zucht	adults	2022-11-16			0		0
13Zucht	adults	2022-11-16			1		0
13Zucht	adults	2022-11-16			0		0
13Zucht	adults	2022-11-16			0		0
13Zucht	adults	2022-11-16			3		0
13Zucht	adults	2022-11-16			4		0
13Zucht	adults	2022-11-16			1		0
13Zucht	adults	2022-11-16			0		0
13Zucht	adults	2022-11-16			0		0
13Zucht	adults	2022-11-16			0		0
13Zucht	adults	2022-11-16			0		0
14	piglets	2022-11-24	2022-12-09	2022-11-28	6	0	0	0
14	piglets	2022-11-24	2022-12-09	2022-11-28	78	0	0	0
14	piglets	2022-11-24	2022-12-09	2022-11-28	192	0	0	0
14	piglets	2022-11-24	2022-12-09	2022-11-28	101	0	0	3
14	piglets	2022-11-24	2022-12-09	2022-11-28	354	0	38	0
14	piglets	2022-11-24	2022-12-09	2022-11-28	479	0	0	0
14	piglets	2022-11-24	2022-12-09	2022-11-28	354	0	2	2
14	piglets	2022-11-24	2022-12-09	2022-11-28	38	0	0	0
14	piglets	2022-11-24	2022-12-09	2022-11-28	132	5	0	0
14	piglets	2022-11-24	2022-12-09	2022-11-28	8	0	0	0
14	piglets	2022-11-24	2022-12-09	2022-11-28	1098	0	0	0
14	piglets	2022-11-24	2022-12-09	2022-11-28	92	0	342	0
14	piglets	2022-11-24	2022-12-09	2022-11-28	228	0	466	0
14	piglets	2022-11-24	2022-12-09	2022-11-28	802	0	0	0
14	piglets	2022-11-24	2022-12-09	2022-11-28	28	0	0	0
14	piglets	2022-11-24	2022-12-09	2022-11-28	281	0	0	0
14	piglets	2022-11-24	2022-12-09	2022-11-28	168	0	887	0
14	piglets	2022-11-24	2022-12-09	2022-11-28	30		1133
14	piglets	2022-11-24	2022-12-09	2022-11-28	36		0
14	piglets	2022-11-24	2022-12-09	2022-11-28	161		1342
14	piglets	2022-11-24	2022-12-09	2022-11-28	125		0
15	fatteners	2022-11-14	2022-11-28	2022-11-15	0	0	0	0
15	fatteners	2022-11-14	2022-11-28	2022-11-15	0	0	4	0
15	fatteners	2022-11-14	2022-11-28	2022-11-15	0	0	1	1
15	fatteners	2022-11-14	2022-11-28	2022-11-15	0		0
15	fatteners	2022-11-14	2022-11-28	2022-11-15	0		0
15	fatteners	2022-11-14	2022-11-28	2022-11-15	0	0	0	0
15	fatteners	2022-11-14	2022-11-28	2022-11-15	0	0	224	0
15	fatteners	2022-11-14	2022-11-28	2022-11-15	0	0	0	0
15	fatteners	2022-11-14	2022-11-28	2022-11-15	0	0	0	0
15	fatteners	2022-11-14	2022-11-28	2022-11-15	0		1
15	fatteners	2022-11-14	2022-11-28	2022-11-15	0	0	0	0
15	fatteners	2022-11-14	2022-11-28	2022-11-15	0	0	4	3
15	fatteners	2022-11-14	2022-11-28	2022-11-15	0	0	0	0
15	fatteners	2022-11-14	2022-11-28	2022-11-15	0	0	0	4
15	fatteners	2022-11-14	2022-11-28	2022-11-15	0		3
15	fatteners	2022-11-14	2022-11-28	2022-11-15	0	0	0	0
15	fatteners	2022-11-14	2022-11-28	2022-11-15	0	0	0	0
15	fatteners	2022-11-14	2022-11-28	2022-11-15	0	0	10	0
15	fatteners	2022-11-14	2022-11-28	2022-11-15	0	0	4	0
15	fatteners	2022-11-14	2022-11-28	2022-11-15	0	0	0	1
15	fatteners	2022-11-14	2022-11-28	2022-11-15	0	0	0	0
15	fatteners	2022-11-14	2022-11-28	2022-11-15	0	0	0	0
15	fatteners	2022-11-14	2022-11-28	2022-11-15	0	0	4	0
15	fatteners	2022-11-14	2022-11-28	2022-11-15	0	0	1	0
15	fatteners	2022-11-14	2022-11-28	2022-11-15	0	0	2	0
15	fatteners	2022-11-14	2022-11-28	2022-11-15	0	0	0	1
15	fatteners	2022-11-14	2022-11-28	2022-11-15	0	0	0	0
15	fatteners	2022-11-14	2022-11-28	2022-11-15	0	0	0	0
15	fatteners	2022-11-14	2022-11-28	2022-11-15	0	0	0	2
15	fatteners	2022-11-14	2022-11-28	2022-11-15	0	0	1	4
16	fatteners	2023-01-26			0		0
16	fatteners	2023-01-26			0		0
16	fatteners	2023-01-26			0		0
16	fatteners	2023-01-26			0		0
16	fatteners	2023-01-26			0		0
16	fatteners	2023-01-26			0		0
16	fatteners	2023-01-26			0		0
16	fatteners	2023-01-26			0		0
16	fatteners	2023-01-26			0		0
16	fatteners	2023-01-26			0		0
16	fatteners	2023-01-26			0		0
16	fatteners	2023-01-26			0		0
16	fatteners	2023-01-26			0		0
16	fatteners	2023-01-26			0		0
16	fatteners	2023-01-26			0		0
16	fatteners	2023-01-26			0		0
16	fatteners	2023-01-26			0		0
16	fatteners	2023-01-26			0		0
16	fatteners	2023-01-26			0		0
16	fatteners	2023-01-26			0		0
16	fatteners	2023-01-26			0		0
16	fatteners	2023-01-26			0		0
16	fatteners	2023-01-26			0		0
16	fatteners	2023-01-26			0		0
16	fatteners	2023-01-26			0		0
16	fatteners	2023-01-26			0		0
16	fatteners	2023-01-26			0		0
16	fatteners	2023-01-26			0		0
16	fatteners	2023-01-26			0		0
